# Supplementary material for: Revision of the genus Epiparbattia Caradja, 1925 (Lepidoptera, Crambidae, Pyraustinae), based on morphology and molecular data
Source: Zookeys. 2020 Aug 17;960:143–55. doi: 10.3897/zookeys.960.54986 (PMC7445188; doi:10.3897/zookeys.960.54986)
Supplement: XML Treatment for Epiparbattia [file zookeys.960.54986-treatment1.xml]

<!DOCTYPE tp:taxon-treatment
  PUBLIC "-//TaxonX//DTD Taxonomic Treatment Publishing DTD v0 20100105//EN" "tax-treatment-NSO.dtd">
<tp:taxon-treatment xmlns:tp="http://www.plazi.org/taxpub"><tp:treatment-meta><kwd-group><label>Taxon classification</label><kwd><named-content xmlns:xlink="http://www.w3.org/1999/xlink" content-type="kingdom">Animalia</named-content></kwd><kwd><named-content xmlns:xlink="http://www.w3.org/1999/xlink" content-type="order">Lepidoptera</named-content></kwd><kwd><named-content xmlns:xlink="http://www.w3.org/1999/xlink" content-type="family">Crambidae</named-content></kwd></kwd-group><mixed-citation publication-type="journal"><person-group><name><surname>Zhang</surname><given-names>Dandan</given-names></name><name><surname>Chen</surname><given-names>Kai</given-names></name><name><surname>Xiang</surname><given-names>Lanbin</given-names></name></person-group><article-title>Revision of the genus <italic><tp:taxon-name><tp:taxon-name-part taxon-name-part-type="genus" reg="Epiparbattia">Epiparbattia</tp:taxon-name-part></tp:taxon-name></italic> Caradja, 1925 (<tp:taxon-name><tp:taxon-name-part taxon-name-part-type="order">Lepidoptera</tp:taxon-name-part></tp:taxon-name>, <tp:taxon-name><tp:taxon-name-part taxon-name-part-type="family">Crambidae</tp:taxon-name-part></tp:taxon-name>, <tp:taxon-name><tp:taxon-name-part taxon-name-part-type="subfamily">Pyraustinae</tp:taxon-name-part></tp:taxon-name>), based on morphology and molecular data</article-title><source>Zookeys</source><day>17</day><month>8</month><year>2020</year><volume>960</volume><fpage>143</fpage><lpage>155</lpage><pub-id pub-id-type="doi">10.3897/zookeys.960.54986</pub-id></mixed-citation></tp:treatment-meta><tp:nomenclature><tp:taxon-name><object-id xmlns:xlink="http://www.w3.org/1999/xlink" content-type="arpha" xlink:type="simple">775D86A3-DB16-5891-AE71-1CDF1E48657C</object-id>
            <tp:taxon-name-part taxon-name-part-type="genus" reg="Epiparbattia">Epiparbattia</tp:taxon-name-part>
          </tp:taxon-name><tp:taxon-authority>Caradja, 1925</tp:taxon-authority><tp:nomenclature-citation-list><tp:nomenclature-citation><tp:taxon-name>
                <tp:taxon-name-part taxon-name-part-type="genus" reg="Epiparbattia">Epiparbattia</tp:taxon-name-part>
              </tp:taxon-name><comment>Caradja, 1925: 358.</comment></tp:nomenclature-citation></tp:nomenclature-citation-list></tp:nomenclature><tp:treatment-sec sec-type="type species" id="SECID0ETOAE"><title>Type species.</title><p><italic><tp:taxon-name><tp:taxon-name-part taxon-name-part-type="genus" reg="Epiparbattia">Epiparbattia</tp:taxon-name-part> <tp:taxon-name-part taxon-name-part-type="species" reg="gloriosalis">gloriosalis</tp:taxon-name-part></tp:taxon-name></italic> Caradja, 1925, by monotypy.</p><p><bold>Diagnosis.</bold> This genus is related to <italic><tp:taxon-name><tp:taxon-name-part taxon-name-part-type="genus" reg="Sclerocona">Sclerocona</tp:taxon-name-part></tp:taxon-name></italic> Meyrick, 1890 in the forewings bearing a fovea basally beyond the cell and another fovea between R<sub>3+4</sub> and R<sub>5</sub>, as well as the minute basal and apical outer spurs of the hindlegs in the male, the developed and sclerotized lamella postvaginalis, the coiled and partly sclerotized posterior part of the ductus bursae and the second signum with two almost parallel ridges in the female genitalia, but can be distinguished by the larger body size, the relatively short labial palpi and the prominent markings on the wings. In the genitalia, <italic><tp:taxon-name><tp:taxon-name-part taxon-name-part-type="genus" reg="Epiparbattia">Epiparbattia</tp:taxon-name-part></tp:taxon-name></italic> differs from <italic><tp:taxon-name><tp:taxon-name-part taxon-name-part-type="genus" reg="Sclerocona">Sclerocona</tp:taxon-name-part></tp:taxon-name></italic> by the relatively broad uncus, the uninflated sacculus, the stout, ventrodistally sclerotized phallus and the broad, nearly elliptical signum.</p><p><bold>Redescription.</bold> Frons rounded, sometimes weakly flat. Labial palpi obliquely porrect, third segment porrect; exceeding frons by less than the diameter of eyes. Maxillary palpi slightly broadened terminally. Hindlegs of male with basal and apical outer spurs minute. Forewings elongated triangular, costa slightly curved near apex, apex obtuse, termen slightly curved and oblique, tornus rounded; reniform stigma developed and connected with postmedial band, postmedial band comprising of a series of patches and with a broad patch on posterior margin, subterminal band comprising of a series of broad, elliptical patches; length of cell less than half of forewing, male with posterior margin of cell, CuA<sub>2</sub> and 1A basally curved, and forming a fovea, with a scale-tuft on the underside surface at position of fovea, R<sub>3</sub> and R<sub>4</sub> stalked about 1/2–2/3 length of R<sub>4</sub>, R<sub>5</sub> basally curved, a fovea present between R<sub>3+4</sub> and R<sub>5</sub> but without scale-tuft on the underside surface at position of fovea. Hindwings fan-shaped; length of cell less than half length of hindwing; Sc+R<sub>1</sub> and Rs anastomosed for 1/3–1/2 length of Rs; subterminal band narrow. <bold>Male genitalia.</bold> Uncus nearly triangular, distally narrowly rounded, with distal half densely setose laterally and dorsally, basal half sparsely setose laterally. Tegumen with dorsal 1/3–1/2 narrow and basal 2/3–1/2 broad. Transtilla connected, arms nearly triangular or trapezoidal, sparsely bearing slender setae, with ventral process extending to juxta. Valvae tongue-shaped, costa nearly straight, ventral margin convex, apex rounded; sella weakly sclerotized and setose, dorsally bearing a large cluster of curved and thick setae or several slender setae forming an editum, ventrally with strongly sclerotized processes; sacculus not inflated; saccus nearly triangular. Juxta with dorsal part divided into two arms. Phallus stoutly cylindrical, distally with ventral part sclerotized. <bold>Female genitalia.</bold> Ovipositor lobes flat, densely setose. Apophyses stout, anterior apophyses about same length of posterior apophyses, 8<sup>th</sup> tergite with base of anterior apophysis strongly extended forward and connected with lamella postvaginalis. Lamella postvaginalis developed, sclerotized. Antrum reduced. Ductus bursae usually longitudinally wrinkled, about 2–3 times length of corpus bursae; with most of posterior part coiled and partially sclerotized, usually inflated; colliculum elongated hourglass-shaped; ductus seminalis arising closely from anterior end of colliculum. Corpus bursae globular or oval, wrinkled; appendix bursae originating from posterior part; signum broadly rhomboid, nearly elliptical; second signum located between base of appendix bursae and entrance of ductus bursae, plate-shaped and curved, usually with two almost parallel ridges.</p><p><bold>Distribution.</bold> China, India, Bhutan.</p></tp:treatment-sec></tp:taxon-treatment>
