# Supplementary material for: Revision of the genus Epiparbattia Caradja, 1925 (Lepidoptera, Crambidae, Pyraustinae), based on morphology and molecular data
Source: Zookeys. 2020 Aug 17;960:143–55. doi: 10.3897/zookeys.960.54986 (PMC7445188; doi:10.3897/zookeys.960.54986)
Supplement: XML Treatment for Epiparbattia gloriosalis [file zookeys.960.54986-treatment2.xml]

<!DOCTYPE tp:taxon-treatment
  PUBLIC "-//TaxonX//DTD Taxonomic Treatment Publishing DTD v0 20100105//EN" "tax-treatment-NSO.dtd">
<tp:taxon-treatment xmlns:tp="http://www.plazi.org/taxpub"><tp:treatment-meta><kwd-group><label>Taxon classification</label><kwd><named-content xmlns:xlink="http://www.w3.org/1999/xlink" content-type="kingdom">Animalia</named-content></kwd><kwd><named-content xmlns:xlink="http://www.w3.org/1999/xlink" content-type="order">Lepidoptera</named-content></kwd><kwd><named-content xmlns:xlink="http://www.w3.org/1999/xlink" content-type="family">Crambidae</named-content></kwd></kwd-group><mixed-citation publication-type="journal"><person-group><name><surname>Zhang</surname><given-names>Dandan</given-names></name><name><surname>Chen</surname><given-names>Kai</given-names></name><name><surname>Xiang</surname><given-names>Lanbin</given-names></name></person-group><article-title>Revision of the genus <italic><tp:taxon-name><tp:taxon-name-part taxon-name-part-type="genus" reg="Epiparbattia">Epiparbattia</tp:taxon-name-part></tp:taxon-name></italic> Caradja, 1925 (<tp:taxon-name><tp:taxon-name-part taxon-name-part-type="order">Lepidoptera</tp:taxon-name-part></tp:taxon-name>, <tp:taxon-name><tp:taxon-name-part taxon-name-part-type="family">Crambidae</tp:taxon-name-part></tp:taxon-name>, <tp:taxon-name><tp:taxon-name-part taxon-name-part-type="subfamily">Pyraustinae</tp:taxon-name-part></tp:taxon-name>), based on morphology and molecular data</article-title><source>Zookeys</source><day>17</day><month>8</month><year>2020</year><volume>960</volume><fpage>143</fpage><lpage>155</lpage><pub-id pub-id-type="doi">10.3897/zookeys.960.54986</pub-id></mixed-citation></tp:treatment-meta><tp:nomenclature><tp:taxon-name><object-id xmlns:xlink="http://www.w3.org/1999/xlink" content-type="arpha" xlink:type="simple">BE053098-F825-56AD-8FC1-CDDE2E096B3E</object-id>
            <tp:taxon-name-part taxon-name-part-type="genus" reg="Epiparbattia">Epiparbattia</tp:taxon-name-part>
            <tp:taxon-name-part taxon-name-part-type="species" reg="gloriosalis">gloriosalis</tp:taxon-name-part>
          </tp:taxon-name><tp:taxon-authority>Caradja, 1925</tp:taxon-authority><xref ref-type="fig" rid="F1">Figs 1</xref><xref ref-type="fig" rid="F2">, 5</xref><xref ref-type="fig" rid="F3">, 8</xref><tp:nomenclature-citation-list><tp:nomenclature-citation><tp:taxon-name>
                <tp:taxon-name-part taxon-name-part-type="genus" reg="Epiparbattia">Epiparbattia</tp:taxon-name-part> <tp:taxon-name-part taxon-name-part-type="species" reg="gloriosalis">gloriosalis</tp:taxon-name-part></tp:taxon-name><comment>Caradja, 1925: 359.</comment></tp:nomenclature-citation><tp:nomenclature-citation><tp:taxon-name>
                <tp:taxon-name-part taxon-name-part-type="genus" reg="Epiparbattia">Epiparbattia</tp:taxon-name-part> <tp:taxon-name-part taxon-name-part-type="species" reg="gloriosalis">gloriosalis</tp:taxon-name-part> <tp:taxon-name-part taxon-name-part-type="subspecies" reg="whalleyi">whalleyi</tp:taxon-name-part></tp:taxon-name><comment>Munroe &amp; Mutuura, 1971: 506.</comment></tp:nomenclature-citation></tp:nomenclature-citation-list></tp:nomenclature><tp:treatment-sec sec-type="type material" id="SECID0EWXAE"><title>Type material examined.</title><p><bold><italic>Paratype</italic></bold> of <italic><tp:taxon-name><tp:taxon-name-part taxon-name-part-type="genus" reg="Epiparbattia">Epiparbattia</tp:taxon-name-part> <tp:taxon-name-part taxon-name-part-type="species" reg="gloriosalis">gloriosalis</tp:taxon-name-part></tp:taxon-name></italic> Caradja, 1925: 1♀, [China: Guangdong]: Lienping [Lianping], 26. April (<named-content xmlns:xlink="http://www.w3.org/1999/xlink" content-type="dwc:institutional_code" xlink:type="simple">NHMUK</named-content>). Types of <italic><tp:taxon-name><tp:taxon-name-part taxon-name-part-type="genus" reg="Epiparbattia">Epiparbattia</tp:taxon-name-part> <tp:taxon-name-part taxon-name-part-type="species" reg="gloriosalis">gloriosalis</tp:taxon-name-part> <tp:taxon-name-part taxon-name-part-type="subspecies" reg="whalleyi">whalleyi</tp:taxon-name-part></tp:taxon-name></italic> Munroe &amp; Mutuura, 1971: <bold><italic>holotype</italic></bold> ♂, [India]: Assam, 5000 ft, Shillong, 19.May.1924, Fletcher coll., <tp:taxon-name><tp:taxon-name-part taxon-name-part-type="family">Pyralidae</tp:taxon-name-part></tp:taxon-name> Brit. Mus. Slide no. 8708 (<named-content xmlns:xlink="http://www.w3.org/1999/xlink" content-type="dwc:institutional_code" xlink:type="simple">NHMUK</named-content>); <bold><italic>allotype</italic></bold> ♀, [India]: Assam, 5000 ft, Shillong, at light, 18.V.[19]28, T. Bainbridge Fletcher, <tp:taxon-name><tp:taxon-name-part taxon-name-part-type="family">Pyralidae</tp:taxon-name-part></tp:taxon-name> Brit. Mus. Slide no. 8709 (<named-content xmlns:xlink="http://www.w3.org/1999/xlink" content-type="dwc:institutional_code" xlink:type="simple">NHMUK</named-content>); <bold><italic>paratypes</italic></bold>: 2♀♀, [India]: Assam, Shillong, at light, H. M. Parish., <tp:taxon-name><tp:taxon-name-part taxon-name-part-type="family">Pyralidae</tp:taxon-name-part></tp:taxon-name> Brit. Mus. Slide no. 5384 (<named-content xmlns:xlink="http://www.w3.org/1999/xlink" content-type="dwc:institutional_code" xlink:type="simple">NHMUK</named-content>).</p><fig id="F1" position="float" orientation="portrait"><object-id xmlns:xlink="http://www.w3.org/1999/xlink" content-type="doi" xlink:type="simple">10.3897/zookeys.960.54986.figures1-4</object-id><object-id xmlns:xlink="http://www.w3.org/1999/xlink" content-type="arpha" xlink:type="simple">5EEB36EC-04C8-5D9D-8087-93A9DF09C181</object-id><label>Figures 1–4.</label><caption><p>Adults of <italic><tp:taxon-name><tp:taxon-name-part taxon-name-part-type="genus" reg="Epiparbattia">Epiparbattia</tp:taxon-name-part></tp:taxon-name></italic> spp. <bold>1</bold><italic><tp:taxon-name><tp:taxon-name-part taxon-name-part-type="genus" reg="Epiparbattia">E.</tp:taxon-name-part> <tp:taxon-name-part taxon-name-part-type="species" reg="gloriosalis">gloriosalis</tp:taxon-name-part></tp:taxon-name></italic>, male (Renhua, Guangdong) <bold>2</bold><italic><tp:taxon-name><tp:taxon-name-part taxon-name-part-type="genus" reg="Epiparbattia">E.</tp:taxon-name-part> <tp:taxon-name-part taxon-name-part-type="species" reg="oligotricha">oligotricha</tp:taxon-name-part></tp:taxon-name></italic>, female (Tianquan, Sichuan) <bold>3</bold><italic><tp:taxon-name><tp:taxon-name-part taxon-name-part-type="genus" reg="Epiparbattia">E.</tp:taxon-name-part> <tp:taxon-name-part taxon-name-part-type="species" reg="multispinalis">multispinalis</tp:taxon-name-part></tp:taxon-name></italic> sp. nov., holotype, male (Shuangping, Zhuxi, Hubei) <bold>4</bold><italic><tp:taxon-name><tp:taxon-name-part taxon-name-part-type="genus" reg="Epiparbattia">E.</tp:taxon-name-part> <tp:taxon-name-part taxon-name-part-type="species" reg="multispinalis">multispinalis</tp:taxon-name-part></tp:taxon-name></italic> sp. nov., paratype, female (Shuangping, Zhuxi, Hubei). Scale bars: 5.0 mm.</p></caption><graphic xmlns:xlink="http://www.w3.org/1999/xlink" xlink:href="zookeys-960-143-g001.jpg" position="float" orientation="portrait" xlink:type="simple" id="oo_442589.jpg"><uri content-type="original_file" xlink:type="simple">https://binary.pensoft.net/fig/442589</uri></graphic></fig></tp:treatment-sec><tp:treatment-sec sec-type="material" id="SECID0EP3AE"><title>Other material examined.</title><p>China: Fujian: 1♂, Sangang, 15.VIII.1979 (<named-content xmlns:xlink="http://www.w3.org/1999/xlink" content-type="dwc:institutional_code" xlink:type="simple">IZCAS</named-content>); Guangdong: 2♂♂, Mt. Danxiashan, Renhua, alt. 408 m, 15. IV.2008, leg. Wang Fengwei; 1♂, 1♀, Mt. Dinghushan, Zhaoqing, <named-content xmlns:xlink="http://www.w3.org/1999/xlink" content-type="dwc:verbatimCoordinates" xlink:type="simple"><named-content content-type="geo-json" specific-use="{&#34;type&#34;:&#34;Point&#34;,&#34;coordinates&#34;:[112.550000,23.170000]}" id="NCID0E33AE" xlink:type="simple">23.17°N, 112.55°E</named-content></named-content>, alt. 56 m, 8.IV.2013, leg. Li Jinwei, genitalia slide no. CXH12039 (♂), SYSU1036 (♀, molecular voucher no. SYSU-LEP0244); Guangxi: 1♀, Mt. Shiwandashan, <named-content xmlns:xlink="http://www.w3.org/1999/xlink" content-type="dwc:verbatimCoordinates" xlink:type="simple"><named-content content-type="geo-json" specific-use="{&#34;type&#34;:&#34;Point&#34;,&#34;coordinates&#34;:[107.910000,21.910000]}" id="NCID0ED4AE" xlink:type="simple">21.91°N, 107.91°E</named-content></named-content>, alt. 352 m, 18.IV.2012, leg. Li Jinwei; Yunnan: 1♂, Lufeng, 22.VI.1982, leg. Song Shimei (<named-content xmlns:xlink="http://www.w3.org/1999/xlink" content-type="dwc:institutional_code" xlink:type="simple">IZCAS</named-content>); 1♀, Kunming, 10.V.1980, leg. Zhong Tiesen (<named-content xmlns:xlink="http://www.w3.org/1999/xlink" content-type="dwc:institutional_code" xlink:type="simple">IZCAS</named-content>); 1♀, Muding, V.1975 (<named-content xmlns:xlink="http://www.w3.org/1999/xlink" content-type="dwc:institutional_code" xlink:type="simple">IZCAS</named-content>); Xizang: 1♀, Pailong, Linzhi, <named-content xmlns:xlink="http://www.w3.org/1999/xlink" content-type="dwc:verbatimCoordinates" xlink:type="simple"><named-content content-type="geo-json" specific-use="{&#34;type&#34;:&#34;Point&#34;,&#34;coordinates&#34;:[95.000000,30.010000]}" id="NCID0EW4AE" xlink:type="simple">30.01°N, 95.00°E</named-content></named-content>, alt. 2010 m, 5.VII.2013, leg. Li Jinwei.</p></tp:treatment-sec><tp:treatment-sec sec-type="diagnosis" id="SECID0E14AE"><title>Diagnosis.</title><p>Wingspan 32.0–41.0 mm. This species is similar to <italic><tp:taxon-name><tp:taxon-name-part taxon-name-part-type="genus" reg="Epiparbattia">Epiparbattia</tp:taxon-name-part> <tp:taxon-name-part taxon-name-part-type="species" reg="oligotricha">oligotricha</tp:taxon-name-part></tp:taxon-name></italic> in appearance, but can be distinguished from it by the tegulae with only one black spot at base, the interrupted postmedial band and the narrower patch on the posterior margin; in male genitalia by the dorsal side of the sella densely covered with thick setae forming editum, and the setae subapically curved and divided into several filaments, the ventral processes of the sella with the dorsalmost curved inward, apically bifurcated, the ventralmost curved ventrad, and by the longer arms of the juxta; in female genitalia by the absence of a U-shaped concave unsclerotized window of the lamella postvaginalis anteriorly and the uninflated posterior part of the ductus bursae.</p></tp:treatment-sec><tp:treatment-sec sec-type="distribution" id="SECID0EL5AE"><title>Distribution.</title><p>China (Fujian, Hubei, Guangdong, Guangxi, Sichuan, Yunnan, Xizang), India, Bhutan.</p></tp:treatment-sec><tp:treatment-sec sec-type="biology" id="SECID0EQ5AE"><title>Biology.</title><p>Larvae bore in the stems of bamboo shoots of <italic><tp:taxon-name><tp:taxon-name-part taxon-name-part-type="genus" reg="Sinocalamus">Sinocalamus</tp:taxon-name-part> <tp:taxon-name-part taxon-name-part-type="species" reg="affinis">affinis</tp:taxon-name-part></tp:taxon-name></italic> (Rendle) McClure (<xref ref-type="bibr" rid="B22">Wang 1980</xref>).</p></tp:treatment-sec><tp:treatment-sec><!--Section generated to contain objects referenced in tp:taxon-treatment.--><fig id="F2" position="float" orientation="portrait"><object-id xmlns:xlink="http://www.w3.org/1999/xlink" content-type="doi" xlink:type="simple">10.3897/zookeys.960.54986.figures5-7</object-id><object-id xmlns:xlink="http://www.w3.org/1999/xlink" content-type="arpha" xlink:type="simple">AE9677CB-2C48-54DA-B3F0-3B09022D67A6</object-id><label>Figures 5–7.</label><caption><p>Male genitalia of <italic><tp:taxon-name><tp:taxon-name-part taxon-name-part-type="genus" reg="Epiparbattia">Epiparbattia</tp:taxon-name-part></tp:taxon-name></italic> spp. <bold>5</bold><italic><tp:taxon-name><tp:taxon-name-part taxon-name-part-type="genus" reg="Epiparbattia">E.</tp:taxon-name-part> <tp:taxon-name-part taxon-name-part-type="species" reg="gloriosalis">gloriosalis</tp:taxon-name-part></tp:taxon-name></italic>, Guangdong (genitalia slide no. CXH12039) <bold>6</bold><italic><tp:taxon-name><tp:taxon-name-part taxon-name-part-type="genus" reg="Epiparbattia">E.</tp:taxon-name-part> <tp:taxon-name-part taxon-name-part-type="species" reg="oligotricha">oligotricha</tp:taxon-name-part></tp:taxon-name></italic>, Yunnan (genitalia slide no. ZDD12109) <bold>7</bold><italic><tp:taxon-name><tp:taxon-name-part taxon-name-part-type="genus" reg="Epiparbattia">E.</tp:taxon-name-part> <tp:taxon-name-part taxon-name-part-type="species" reg="multispinalis">multispinalis</tp:taxon-name-part></tp:taxon-name></italic> sp. nov., Hubei (genitalia slide no. ZDD12101). Scale bars: 1.0 mm.</p></caption><graphic xmlns:xlink="http://www.w3.org/1999/xlink" xlink:href="zookeys-960-143-g002.jpg" position="float" orientation="portrait" xlink:type="simple" id="oo_442590.jpg"><uri content-type="original_file" xlink:type="simple">https://binary.pensoft.net/fig/442590</uri></graphic></fig><fig id="F3" position="float" orientation="portrait"><object-id xmlns:xlink="http://www.w3.org/1999/xlink" content-type="doi" xlink:type="simple">10.3897/zookeys.960.54986.figures8-10</object-id><object-id xmlns:xlink="http://www.w3.org/1999/xlink" content-type="arpha" xlink:type="simple">79615FC5-FF9D-5783-BF17-EED1B5B8C526</object-id><label>Figures 8–10.</label><caption><p>Female genitalia of <italic><tp:taxon-name><tp:taxon-name-part taxon-name-part-type="genus" reg="Epiparbattia">Epiparbattia</tp:taxon-name-part></tp:taxon-name></italic> spp. <bold>8</bold><italic><tp:taxon-name><tp:taxon-name-part taxon-name-part-type="genus" reg="Epiparbattia">E.</tp:taxon-name-part> <tp:taxon-name-part taxon-name-part-type="species" reg="gloriosalis">gloriosalis</tp:taxon-name-part></tp:taxon-name></italic>, Guangdong (genitalia slide no. SYSU1036) <bold>9</bold><italic><tp:taxon-name><tp:taxon-name-part taxon-name-part-type="genus" reg="Epiparbattia">E.</tp:taxon-name-part> <tp:taxon-name-part taxon-name-part-type="species" reg="oligotricha">oligotricha</tp:taxon-name-part></tp:taxon-name></italic>, Sichuan (genitalia slide no. SYSU1035) <bold>10</bold><italic><tp:taxon-name><tp:taxon-name-part taxon-name-part-type="genus" reg="Epiparbattia">E.</tp:taxon-name-part> <tp:taxon-name-part taxon-name-part-type="species" reg="multispinalis">multispinalis</tp:taxon-name-part></tp:taxon-name></italic> sp. nov., Hubei (genitalia slide no. ZDD12074). Scale bars: 1.0 mm.</p></caption><graphic xmlns:xlink="http://www.w3.org/1999/xlink" xlink:href="zookeys-960-143-g003.jpg" position="float" orientation="portrait" xlink:type="simple" id="oo_442591.jpg"><uri content-type="original_file" xlink:type="simple">https://binary.pensoft.net/fig/442591</uri></graphic></fig></tp:treatment-sec><ref-list><ref id="B22"><mixed-citation xmlns:xlink="http://www.w3.org/1999/xlink" xlink:type="simple"><person-group><name name-style="western"><surname>Wang</surname><given-names>PY</given-names></name></person-group> (<year>1980</year>) Economic Insect Fauna of China, <tp:taxon-name><tp:taxon-name-part taxon-name-part-type="order">Lepidoptera</tp:taxon-name-part></tp:taxon-name>, <tp:taxon-name><tp:taxon-name-part taxon-name-part-type="family">Pyralidae</tp:taxon-name-part></tp:taxon-name>. Science Press, Beijing, 1–229. [pls i–xxxii]</mixed-citation></ref></ref-list></tp:taxon-treatment>
