# Supplementary material for: Revision of the genus Epiparbattia Caradja, 1925 (Lepidoptera, Crambidae, Pyraustinae), based on morphology and molecular data
Source: Zookeys. 2020 Aug 17;960:143–55. doi: 10.3897/zookeys.960.54986 (PMC7445188; doi:10.3897/zookeys.960.54986)
Supplement: XML Treatment for Epiparbattia oligotricha [file zookeys.960.54986-treatment3.xml]

<!DOCTYPE tp:taxon-treatment
  PUBLIC "-//TaxonX//DTD Taxonomic Treatment Publishing DTD v0 20100105//EN" "tax-treatment-NSO.dtd">
<tp:taxon-treatment xmlns:tp="http://www.plazi.org/taxpub"><tp:treatment-meta><kwd-group><label>Taxon classification</label><kwd><named-content xmlns:xlink="http://www.w3.org/1999/xlink" content-type="kingdom">Animalia</named-content></kwd><kwd><named-content xmlns:xlink="http://www.w3.org/1999/xlink" content-type="order">Lepidoptera</named-content></kwd><kwd><named-content xmlns:xlink="http://www.w3.org/1999/xlink" content-type="family">Crambidae</named-content></kwd></kwd-group><mixed-citation publication-type="journal"><person-group><name><surname>Zhang</surname><given-names>Dandan</given-names></name><name><surname>Chen</surname><given-names>Kai</given-names></name><name><surname>Xiang</surname><given-names>Lanbin</given-names></name></person-group><article-title>Revision of the genus <italic><tp:taxon-name><tp:taxon-name-part taxon-name-part-type="genus" reg="Epiparbattia">Epiparbattia</tp:taxon-name-part></tp:taxon-name></italic> Caradja, 1925 (<tp:taxon-name><tp:taxon-name-part taxon-name-part-type="order">Lepidoptera</tp:taxon-name-part></tp:taxon-name>, <tp:taxon-name><tp:taxon-name-part taxon-name-part-type="family">Crambidae</tp:taxon-name-part></tp:taxon-name>, <tp:taxon-name><tp:taxon-name-part taxon-name-part-type="subfamily">Pyraustinae</tp:taxon-name-part></tp:taxon-name>), based on morphology and molecular data</article-title><source>Zookeys</source><day>17</day><month>8</month><year>2020</year><volume>960</volume><fpage>143</fpage><lpage>155</lpage><pub-id pub-id-type="doi">10.3897/zookeys.960.54986</pub-id></mixed-citation></tp:treatment-meta><tp:nomenclature><tp:taxon-name><object-id xmlns:xlink="http://www.w3.org/1999/xlink" content-type="arpha" xlink:type="simple">31DEC0A4-1602-5A9E-A66C-7AF7D4B4D5C5</object-id>
            <tp:taxon-name-part taxon-name-part-type="genus" reg="Epiparbattia">Epiparbattia</tp:taxon-name-part>
            <tp:taxon-name-part taxon-name-part-type="species" reg="oligotricha">oligotricha</tp:taxon-name-part>
          </tp:taxon-name><tp:taxon-authority>Zhang &amp; Li, 2005</tp:taxon-authority><xref ref-type="fig" rid="F1">Figs 2</xref><xref ref-type="fig" rid="F2">, 6</xref><xref ref-type="fig" rid="F3">, 9</xref><tp:nomenclature-citation-list><tp:nomenclature-citation><tp:taxon-name>
                <tp:taxon-name-part taxon-name-part-type="genus" reg="Epiparbattia">Epiparbattia</tp:taxon-name-part> <tp:taxon-name-part taxon-name-part-type="species" reg="oligotricha">oligotricha</tp:taxon-name-part></tp:taxon-name><comment>Zhang &amp; Li, 2005: 40.</comment></tp:nomenclature-citation></tp:nomenclature-citation-list></tp:nomenclature><tp:treatment-sec sec-type="type material" id="SECID0EDBAG"><title>Type material examined.</title><p><bold><italic>Holotype</italic></bold> ♂, China: Guizhou: Mt. Fanjingshan, <named-content xmlns:xlink="http://www.w3.org/1999/xlink" content-type="dwc:verbatimCoordinates" xlink:type="simple"><named-content content-type="geo-json" specific-use="{&#34;type&#34;:&#34;Point&#34;,&#34;coordinates&#34;:[108.400000,27.550000]}" id="NCID0ERBAG" xlink:type="simple">27°33'N, 108°24'E</named-content></named-content>, alt. 1700 m, 1.VI.2002, leg. Wang Xinpu (<named-content xmlns:xlink="http://www.w3.org/1999/xlink" content-type="dwc:institutional_code" xlink:type="simple">NKU</named-content>); <bold><italic>Paratypes</italic></bold>: Yunnan: 2♂♂, 2♀♀, Jinping, <named-content xmlns:xlink="http://www.w3.org/1999/xlink" content-type="dwc:verbatimCoordinates" xlink:type="simple"><named-content content-type="geo-json" specific-use="{&#34;type&#34;:&#34;Point&#34;,&#34;coordinates&#34;:[103.116667,22.466667]}" id="NCID0EBCAG" xlink:type="simple">22°28'N, 103°7'E</named-content></named-content>, alt. 1700 m, 9–13.V.1956, leg. Huang Keren (<named-content xmlns:xlink="http://www.w3.org/1999/xlink" content-type="dwc:institutional_code" xlink:type="simple">IZCAS</named-content>).</p></tp:treatment-sec><tp:treatment-sec sec-type="material" id="SECID0EKCAG"><title>Other material examined.</title><p>China: Sichuan: 5♀♀, Labahe, Tianquan, <named-content xmlns:xlink="http://www.w3.org/1999/xlink" content-type="dwc:verbatimCoordinates" xlink:type="simple"><named-content content-type="geo-json" specific-use="{&#34;type&#34;:&#34;Point&#34;,&#34;coordinates&#34;:[102.520000,30.090000]}" id="NCID0ETCAG" xlink:type="simple">30.09N, 102.52E</named-content></named-content>, alt. 1860 m, 8.VII.2012, leg. Li Jinwei, genitalia slide no. SYSU1035, molecular voucher no. SYSU-LEP0243, SYSU-LEP0335; Yunnan: 1♂, Qinlangdang Reserve Station, Gaoligongshan Reserve, Nujiang, <named-content xmlns:xlink="http://www.w3.org/1999/xlink" content-type="dwc:verbatimCoordinates" xlink:type="simple"><named-content content-type="geo-json" specific-use="{&#34;type&#34;:&#34;Point&#34;,&#34;coordinates&#34;:[98.270000,27.690000]}" id="NCID0E1CAG" xlink:type="simple">27.69°N, 98.27°E</named-content></named-content>, alt. 380 m, 30.V.2017, leg. Teng Kaijian et al., genitalia slide no. ZDD12109, molecular voucher no. SYSU-LEP0359 (<named-content xmlns:xlink="http://www.w3.org/1999/xlink" content-type="dwc:institutional_code" xlink:type="simple">NKU</named-content>).</p></tp:treatment-sec><tp:treatment-sec sec-type="diagnosis" id="SECID0EDDAG"><title>Diagnosis.</title><p>Wingspan 32.0–47.0 mm. This species is superficially similar to <italic><tp:taxon-name><tp:taxon-name-part taxon-name-part-type="genus" reg="Epiparbattia">Epiparbattia</tp:taxon-name-part> <tp:taxon-name-part taxon-name-part-type="species" reg="gloriosalis">gloriosalis</tp:taxon-name-part></tp:taxon-name></italic>, but can be distinguished from it by the tegulae bearing a second large black spot in the center, the large orbicular stigma, the uninterrupted postmedial band and the wider patch of the postmedial band at the posterior margin; in male genitalia by the dorsal side of the sella sparsely covered with slender simple setae forming editum, the ventral processes of the sella with the dorsalmost curved dorsad and with ventral margin sparsely bearing spines, the ventralmost slightly curved inward, as well as the shorter arms of the juxta; in female genitalia by the presence of a deep, U-shaped concave unsclerotized window of the lamella postvaginalis anteriorly and the inflated posterior part of the ductus bursae.</p></tp:treatment-sec><tp:treatment-sec sec-type="distribution" id="SECID0EUDAG"><title>Distribution.</title><p>China (Sichuan, Guizhou, Yunnan).</p><fig id="F2" position="float" orientation="portrait"><object-id xmlns:xlink="http://www.w3.org/1999/xlink" content-type="doi" xlink:type="simple">10.3897/zookeys.960.54986.figures5-7</object-id><object-id xmlns:xlink="http://www.w3.org/1999/xlink" content-type="arpha" xlink:type="simple">AE9677CB-2C48-54DA-B3F0-3B09022D67A6</object-id><label>Figures 5–7.</label><caption><p>Male genitalia of <italic><tp:taxon-name><tp:taxon-name-part taxon-name-part-type="genus" reg="Epiparbattia">Epiparbattia</tp:taxon-name-part></tp:taxon-name></italic> spp. <bold>5</bold><italic><tp:taxon-name><tp:taxon-name-part taxon-name-part-type="genus" reg="Epiparbattia">E.</tp:taxon-name-part> <tp:taxon-name-part taxon-name-part-type="species" reg="gloriosalis">gloriosalis</tp:taxon-name-part></tp:taxon-name></italic>, Guangdong (genitalia slide no. CXH12039) <bold>6</bold><italic><tp:taxon-name><tp:taxon-name-part taxon-name-part-type="genus" reg="Epiparbattia">E.</tp:taxon-name-part> <tp:taxon-name-part taxon-name-part-type="species" reg="oligotricha">oligotricha</tp:taxon-name-part></tp:taxon-name></italic>, Yunnan (genitalia slide no. ZDD12109) <bold>7</bold><italic><tp:taxon-name><tp:taxon-name-part taxon-name-part-type="genus" reg="Epiparbattia">E.</tp:taxon-name-part> <tp:taxon-name-part taxon-name-part-type="species" reg="multispinalis">multispinalis</tp:taxon-name-part></tp:taxon-name></italic> sp. nov., Hubei (genitalia slide no. ZDD12101). Scale bars: 1.0 mm.</p></caption><graphic xmlns:xlink="http://www.w3.org/1999/xlink" xlink:href="zookeys-960-143-g002.jpg" position="float" orientation="portrait" xlink:type="simple" id="oo_442590.jpg"><uri content-type="original_file" xlink:type="simple">https://binary.pensoft.net/fig/442590</uri></graphic></fig></tp:treatment-sec><tp:treatment-sec><!--Section generated to contain objects referenced in tp:taxon-treatment.--><fig id="F1" position="float" orientation="portrait"><object-id xmlns:xlink="http://www.w3.org/1999/xlink" content-type="doi" xlink:type="simple">10.3897/zookeys.960.54986.figures1-4</object-id><object-id xmlns:xlink="http://www.w3.org/1999/xlink" content-type="arpha" xlink:type="simple">5EEB36EC-04C8-5D9D-8087-93A9DF09C181</object-id><label>Figures 1–4.</label><caption><p>Adults of <italic><tp:taxon-name><tp:taxon-name-part taxon-name-part-type="genus" reg="Epiparbattia">Epiparbattia</tp:taxon-name-part></tp:taxon-name></italic> spp. <bold>1</bold><italic><tp:taxon-name><tp:taxon-name-part taxon-name-part-type="genus" reg="Epiparbattia">E.</tp:taxon-name-part> <tp:taxon-name-part taxon-name-part-type="species" reg="gloriosalis">gloriosalis</tp:taxon-name-part></tp:taxon-name></italic>, male (Renhua, Guangdong) <bold>2</bold><italic><tp:taxon-name><tp:taxon-name-part taxon-name-part-type="genus" reg="Epiparbattia">E.</tp:taxon-name-part> <tp:taxon-name-part taxon-name-part-type="species" reg="oligotricha">oligotricha</tp:taxon-name-part></tp:taxon-name></italic>, female (Tianquan, Sichuan) <bold>3</bold><italic><tp:taxon-name><tp:taxon-name-part taxon-name-part-type="genus" reg="Epiparbattia">E.</tp:taxon-name-part> <tp:taxon-name-part taxon-name-part-type="species" reg="multispinalis">multispinalis</tp:taxon-name-part></tp:taxon-name></italic> sp. nov., holotype, male (Shuangping, Zhuxi, Hubei) <bold>4</bold><italic><tp:taxon-name><tp:taxon-name-part taxon-name-part-type="genus" reg="Epiparbattia">E.</tp:taxon-name-part> <tp:taxon-name-part taxon-name-part-type="species" reg="multispinalis">multispinalis</tp:taxon-name-part></tp:taxon-name></italic> sp. nov., paratype, female (Shuangping, Zhuxi, Hubei). Scale bars: 5.0 mm.</p></caption><graphic xmlns:xlink="http://www.w3.org/1999/xlink" xlink:href="zookeys-960-143-g001.jpg" position="float" orientation="portrait" xlink:type="simple" id="oo_442589.jpg"><uri content-type="original_file" xlink:type="simple">https://binary.pensoft.net/fig/442589</uri></graphic></fig><fig id="F3" position="float" orientation="portrait"><object-id xmlns:xlink="http://www.w3.org/1999/xlink" content-type="doi" xlink:type="simple">10.3897/zookeys.960.54986.figures8-10</object-id><object-id xmlns:xlink="http://www.w3.org/1999/xlink" content-type="arpha" xlink:type="simple">79615FC5-FF9D-5783-BF17-EED1B5B8C526</object-id><label>Figures 8–10.</label><caption><p>Female genitalia of <italic><tp:taxon-name><tp:taxon-name-part taxon-name-part-type="genus" reg="Epiparbattia">Epiparbattia</tp:taxon-name-part></tp:taxon-name></italic> spp. <bold>8</bold><italic><tp:taxon-name><tp:taxon-name-part taxon-name-part-type="genus" reg="Epiparbattia">E.</tp:taxon-name-part> <tp:taxon-name-part taxon-name-part-type="species" reg="gloriosalis">gloriosalis</tp:taxon-name-part></tp:taxon-name></italic>, Guangdong (genitalia slide no. SYSU1036) <bold>9</bold><italic><tp:taxon-name><tp:taxon-name-part taxon-name-part-type="genus" reg="Epiparbattia">E.</tp:taxon-name-part> <tp:taxon-name-part taxon-name-part-type="species" reg="oligotricha">oligotricha</tp:taxon-name-part></tp:taxon-name></italic>, Sichuan (genitalia slide no. SYSU1035) <bold>10</bold><italic><tp:taxon-name><tp:taxon-name-part taxon-name-part-type="genus" reg="Epiparbattia">E.</tp:taxon-name-part> <tp:taxon-name-part taxon-name-part-type="species" reg="multispinalis">multispinalis</tp:taxon-name-part></tp:taxon-name></italic> sp. nov., Hubei (genitalia slide no. ZDD12074). Scale bars: 1.0 mm.</p></caption><graphic xmlns:xlink="http://www.w3.org/1999/xlink" xlink:href="zookeys-960-143-g003.jpg" position="float" orientation="portrait" xlink:type="simple" id="oo_442591.jpg"><uri content-type="original_file" xlink:type="simple">https://binary.pensoft.net/fig/442591</uri></graphic></fig></tp:treatment-sec></tp:taxon-treatment>
