# Supplementary material for: Revision of the genus Epiparbattia Caradja, 1925 (Lepidoptera, Crambidae, Pyraustinae), based on morphology and molecular data
Source: Zookeys. 2020 Aug 17;960:143–55. doi: 10.3897/zookeys.960.54986 (PMC7445188; doi:10.3897/zookeys.960.54986)
Supplement: XML Treatment for Epiparbattia multispinalis [file zookeys.960.54986-treatment4.xml]

<!DOCTYPE tp:taxon-treatment
  PUBLIC "-//TaxonX//DTD Taxonomic Treatment Publishing DTD v0 20100105//EN" "tax-treatment-NSO.dtd">
<tp:taxon-treatment xmlns:tp="http://www.plazi.org/taxpub"><tp:treatment-meta><kwd-group><label>Taxon classification</label><kwd><named-content xmlns:xlink="http://www.w3.org/1999/xlink" content-type="kingdom">Animalia</named-content></kwd><kwd><named-content xmlns:xlink="http://www.w3.org/1999/xlink" content-type="order">Lepidoptera</named-content></kwd><kwd><named-content xmlns:xlink="http://www.w3.org/1999/xlink" content-type="family">Crambidae</named-content></kwd></kwd-group><mixed-citation publication-type="journal"><person-group><name><surname>Zhang</surname><given-names>Dandan</given-names></name><name><surname>Chen</surname><given-names>Kai</given-names></name><name><surname>Xiang</surname><given-names>Lanbin</given-names></name></person-group><article-title>Revision of the genus <italic><tp:taxon-name><tp:taxon-name-part taxon-name-part-type="genus" reg="Epiparbattia">Epiparbattia</tp:taxon-name-part></tp:taxon-name></italic> Caradja, 1925 (<tp:taxon-name><tp:taxon-name-part taxon-name-part-type="order">Lepidoptera</tp:taxon-name-part></tp:taxon-name>, <tp:taxon-name><tp:taxon-name-part taxon-name-part-type="family">Crambidae</tp:taxon-name-part></tp:taxon-name>, <tp:taxon-name><tp:taxon-name-part taxon-name-part-type="subfamily">Pyraustinae</tp:taxon-name-part></tp:taxon-name>), based on morphology and molecular data</article-title><source>Zookeys</source><day>17</day><month>8</month><year>2020</year><volume>960</volume><fpage>143</fpage><lpage>155</lpage><pub-id pub-id-type="doi">10.3897/zookeys.960.54986</pub-id></mixed-citation></tp:treatment-meta><tp:nomenclature><tp:taxon-name><object-id xmlns:xlink="http://www.w3.org/1999/xlink" content-type="arpha" xlink:type="simple">37640FA7-0599-5FC5-9E87-A3CF6072A5A2</object-id>
            <tp:taxon-name-part taxon-name-part-type="genus" reg="Epiparbattia">Epiparbattia</tp:taxon-name-part>
            <tp:taxon-name-part taxon-name-part-type="species" reg="multispinalis">multispinalis</tp:taxon-name-part>
            <object-id xmlns:xlink="http://www.w3.org/1999/xlink" content-type="zoobank" xlink:type="simple">http://zoobank.org/CC9D9746-060F-43D4-A173-50F6AA904464</object-id>
          </tp:taxon-name><tp:taxon-authority>Zhang &amp; Chen</tp:taxon-authority><tp:taxon-status xmlns:xlink="http://www.w3.org/1999/xlink" xlink:type="simple">sp. nov.</tp:taxon-status><xref ref-type="fig" rid="F1">Figs 3</xref><xref ref-type="fig" rid="F1">, 4</xref><xref ref-type="fig" rid="F2">, 7</xref><xref ref-type="fig" rid="F3">, 10</xref></tp:nomenclature><tp:treatment-sec sec-type="material" id="SECID0ENHAG"><title>Material examined.</title><p><bold><italic>Holotype</italic></bold> ♂, China: Hubei: Shuangping, Zhuxi, <named-content xmlns:xlink="http://www.w3.org/1999/xlink" content-type="dwc:verbatimCoordinates" xlink:type="simple"><named-content content-type="geo-json" specific-use="{&#34;type&#34;:&#34;Point&#34;,&#34;coordinates&#34;:[109.870000,31.570000]}" id="NCID0E2HAG" xlink:type="simple">31.57N, 109.87E</named-content></named-content>, alt. 1201 m, 5.VII.2017, leg. Qi Wanding, genitalia slide no. ZDD12101, molecular voucher no. SYSU-LEP0378 (<named-content xmlns:xlink="http://www.w3.org/1999/xlink" content-type="dwc:institutional_code" xlink:type="simple">NKU</named-content>). <bold><italic>Paratypes</italic></bold>: 2♀♀, same data as holotype, genitalia slide no. ZDD12074, ZDD12095, molecular voucher no. SYSU-LEP0351 (<named-content xmlns:xlink="http://www.w3.org/1999/xlink" content-type="dwc:institutional_code" xlink:type="simple">NKU</named-content>, <abbrev xmlns:xlink="http://www.w3.org/1999/xlink" content-type="institution" xlink:title="Museum of Biology, Sun Yat-sen University, China" id="ABBRID0EMIAG" xlink:type="simple">SYSBM</abbrev>).</p></tp:treatment-sec><tp:treatment-sec sec-type="diagnosis" id="SECID0ERIAG"><title>Diagnosis.</title><p>The new species differs from the other two species by the pale yellow ground colour of forewings with dark brown markings in the male and the pale-yellow wings in the female. In the male genitalia, <italic><tp:taxon-name><tp:taxon-name-part taxon-name-part-type="genus" reg="Epiparbattia">Epiparbattia</tp:taxon-name-part> <tp:taxon-name-part taxon-name-part-type="species" reg="multispinalis">multispinalis</tp:taxon-name-part></tp:taxon-name></italic> is similar to <italic><tp:taxon-name><tp:taxon-name-part taxon-name-part-type="genus" reg="Epiparbattia">E.</tp:taxon-name-part> <tp:taxon-name-part taxon-name-part-type="species" reg="oligotricha">oligotricha</tp:taxon-name-part></tp:taxon-name></italic>, but differs from the latter in the concave lateral margin of the uncus, the more convex ventral margin of the valva, the ventral processes of the sella with the dorsalmost straight and long, narrowly triangular, with rows of spines ventrally, transversely extending inward, and by the large drop-shaped cornutus. In the female genitalia, this species is different from <italic><tp:taxon-name><tp:taxon-name-part taxon-name-part-type="genus" reg="Epiparbattia">E.</tp:taxon-name-part> <tp:taxon-name-part taxon-name-part-type="species" reg="gloriosalis">gloriosalis</tp:taxon-name-part></tp:taxon-name></italic> and <italic><tp:taxon-name><tp:taxon-name-part taxon-name-part-type="genus" reg="Epiparbattia">E.</tp:taxon-name-part> <tp:taxon-name-part taxon-name-part-type="species" reg="oligotricha">oligotricha</tp:taxon-name-part></tp:taxon-name></italic> by the prominently inflated posterior part of the ductus bursae, approximately 2–3 times the width of the remainder of the ductus bursae.</p></tp:treatment-sec><tp:treatment-sec sec-type="description" id="SECID0EDKAG"><title>Description.</title><p>Wingspan 29.0–33.0 mm. <bold>Male</bold> (Fig. <xref ref-type="fig" rid="F1">3</xref>). <bold><italic>Head</italic>.</bold> Frons flat or round, brown. Vertex brown. Labial palpi brown, pale yellow at base beneath. Maxillary palpi brown, paler at apex. Basal scales of proboscis pale brown. Antennae yellowish brown. <bold><italic>Thorax.</italic></bold> Pale brown dorsally, tegulae bearing scales pale yellow with pale brown apex; greyish white ventrally. Legs yellowish brown, hindlegs of male with basal and apical outer spurs minute, about 1/5 length of inner spurs. Forewings ground colour pale yellow, with area from base to postmedial band densely covered with dark brown scales, only with a diffuse pale yellow medial area between wing base and postmedial band; reniform stigma dark brown, nearly triangular; postmedial band dark brown, from costal 2/3 to middle of posterior margin; subterminal band broad, brown, with veins pale yellow; termen with brown spots at veins end; fringe pale yellow, scattered with dark browns scales. Forewings with a fovea beyond posterior margin of cell and another outside of cell. Hindwings pale yellow, with basal half sparsely scattered with dark brown scales and a narrow pale brown postmedial line as outer demarcation; subterminal band dark brown, with inner margin suffusing and irregular; termen and fringe same as forewing. <bold><italic>Abdomen.</italic></bold> Brown, dorsally with posterior margin of each segment pale yellow. <bold><italic>Male genitalia</italic></bold> (Fig. <xref ref-type="fig" rid="F2">7</xref>). Uncus laterally strongly concave and with distal end narrowly rounded. Valvae slightly curved, costal margin slightly concave and ventral margin convex; width of basal half relatively even and slightly tapering from middle towards bluntly rounded apex; sella nearly rhombic and weakly sclerotized, dorsal part sparsely bearing slim setae and several thick setae forming editum, ventral processes of sella with the dorsalmost sclerotized, straight and long, narrowly triangular, transversely extending inward and densely bearing rows of spines ventrally, another process of sella spine-shaped and small. Juxta small, nearly inversely trapezoidal, dorsal arms weak and widely separated. Phallus slightly narrowed in middle, with a large drop-shaped, weakly sclerotized cornutus. <bold>Female</bold> (Fig. <xref ref-type="fig" rid="F1">4</xref>). Head and thorax yellow, antennae pale brown. Forewings yellow, with a pale yellow band indistinct, wider than that in male; termen with pale brown spots at veins end; fringe pale yellow. Hindwings pale yellow; subterminal band indistinct; termen and fringe as in forewing. Abdomen brown. <bold><italic>Female genitalia</italic></bold> (Fig. <xref ref-type="fig" rid="F3">10</xref>). Lamella postvaginalis densely covered with minute spines, strongly extended dorsad and connected dorsally, with dorsal part forming a pair of closely associated rounded sclerites. Ductus bursae about three times diameter of corpus bursae, with posteriormost part prominently inflated, about 2–3 times width of the remainder; colliculum hourglass-shaped. Corpus bursae globular, length of signum about 2/3 of diameter of corpus bursae, ends of the long axis approximately right-angled, ends of the short axis (perpendicular to long axis) produced into short acute-angled tips.</p></tp:treatment-sec><tp:treatment-sec sec-type="etymology" id="SECID0ENLAG"><title>Etymology.</title><p>The specific name is derived from the Latin <italic>multi</italic>- (= many) and <italic>spinalis</italic> (= spine) corresponding to the ventral processes of the sella bearing many spines.</p><fig id="F3" position="float" orientation="portrait"><object-id xmlns:xlink="http://www.w3.org/1999/xlink" content-type="doi" xlink:type="simple">10.3897/zookeys.960.54986.figures8-10</object-id><object-id xmlns:xlink="http://www.w3.org/1999/xlink" content-type="arpha" xlink:type="simple">79615FC5-FF9D-5783-BF17-EED1B5B8C526</object-id><label>Figures 8–10.</label><caption><p>Female genitalia of <italic><tp:taxon-name><tp:taxon-name-part taxon-name-part-type="genus" reg="Epiparbattia">Epiparbattia</tp:taxon-name-part></tp:taxon-name></italic> spp. <bold>8</bold><italic><tp:taxon-name><tp:taxon-name-part taxon-name-part-type="genus" reg="Epiparbattia">E.</tp:taxon-name-part> <tp:taxon-name-part taxon-name-part-type="species" reg="gloriosalis">gloriosalis</tp:taxon-name-part></tp:taxon-name></italic>, Guangdong (genitalia slide no. SYSU1036) <bold>9</bold><italic><tp:taxon-name><tp:taxon-name-part taxon-name-part-type="genus" reg="Epiparbattia">E.</tp:taxon-name-part> <tp:taxon-name-part taxon-name-part-type="species" reg="oligotricha">oligotricha</tp:taxon-name-part></tp:taxon-name></italic>, Sichuan (genitalia slide no. SYSU1035) <bold>10</bold><italic><tp:taxon-name><tp:taxon-name-part taxon-name-part-type="genus" reg="Epiparbattia">E.</tp:taxon-name-part> <tp:taxon-name-part taxon-name-part-type="species" reg="multispinalis">multispinalis</tp:taxon-name-part></tp:taxon-name></italic> sp. nov., Hubei (genitalia slide no. ZDD12074). Scale bars: 1.0 mm.</p></caption><graphic xmlns:xlink="http://www.w3.org/1999/xlink" xlink:href="zookeys-960-143-g003.jpg" position="float" orientation="portrait" xlink:type="simple" id="oo_442591.jpg"><uri content-type="original_file" xlink:type="simple">https://binary.pensoft.net/fig/442591</uri></graphic></fig></tp:treatment-sec><tp:treatment-sec sec-type="distribution" id="SECID0ESNAG"><title>Distribution.</title><p>China (Hubei).</p><sec sec-type="Phylogenetic relationships" id="SECID0EXNAG"><title>Phylogenetic relationships</title><p>The concatenated dataset of four genes consisted of 2510 nucleotide positions (658 for <italic><abbrev xmlns:xlink="http://www.w3.org/1999/xlink" xlink:title="cytochrome c oxidase subunit I" id="ABBRID0E5NAG" xlink:type="simple">COI</abbrev></italic>, 468 for <italic><abbrev xmlns:xlink="http://www.w3.org/1999/xlink" xlink:title="16S ribosomal RNA" id="ABBRID0EDOAG" xlink:type="simple">16S rRNA</abbrev></italic>, 619 for <italic><abbrev xmlns:xlink="http://www.w3.org/1999/xlink" xlink:title="28S ribosomal RNA" id="ABBRID0EIOAG" xlink:type="simple">28S rRNA</abbrev></italic>, and 765 for <italic>EF-1</italic>α). Both <abbrev xmlns:xlink="http://www.w3.org/1999/xlink" xlink:title="Bayesian inference" id="ABBRID0EOOAG" xlink:type="simple">BI</abbrev> and <abbrev xmlns:xlink="http://www.w3.org/1999/xlink" xlink:title="maximum likelihood" id="ABBRID0ESOAG" xlink:type="simple">ML</abbrev> analyses of the concatenated dataset inferred congruent topologies with only subtle differences in posterior probability and bootstrap values (Fig. <xref ref-type="fig" rid="F4">11</xref>). The monophyly of <italic><tp:taxon-name><tp:taxon-name-part taxon-name-part-type="genus" reg="Epiparbattia">Epiparbattia</tp:taxon-name-part></tp:taxon-name></italic> is robustly supported (<abbrev xmlns:xlink="http://www.w3.org/1999/xlink" xlink:title="posterior probabilities" id="ABBRID0EBPAG" xlink:type="simple">PP</abbrev> = 1.00, BS = 99), the genus <italic><tp:taxon-name><tp:taxon-name-part taxon-name-part-type="genus" reg="Sclerocona">Sclerocona</tp:taxon-name-part></tp:taxon-name></italic> and <italic><tp:taxon-name><tp:taxon-name-part taxon-name-part-type="genus" reg="Epiparbattia">Epiparbattia</tp:taxon-name-part></tp:taxon-name></italic> are sister groups with moderate support. The results of the current phylogenetic analyses support the placement of <italic><tp:taxon-name><tp:taxon-name-part taxon-name-part-type="genus" reg="Epiparbattia">E.</tp:taxon-name-part> <tp:taxon-name-part taxon-name-part-type="species" reg="multispinalis">multispinalis</tp:taxon-name-part></tp:taxon-name></italic> sp. nov. in <italic><tp:taxon-name><tp:taxon-name-part taxon-name-part-type="genus" reg="Epiparbattia">Epiparbattia</tp:taxon-name-part></tp:taxon-name></italic>, with <italic><tp:taxon-name><tp:taxon-name-part taxon-name-part-type="genus" reg="Epiparbattia">E.</tp:taxon-name-part> <tp:taxon-name-part taxon-name-part-type="species" reg="oligotricha">oligotricha</tp:taxon-name-part></tp:taxon-name></italic> as its sister species, with strong support in the <abbrev xmlns:xlink="http://www.w3.org/1999/xlink" xlink:title="Bayesian inference" id="ABBRID0EQQAG" xlink:type="simple">BI</abbrev> analysis (<abbrev xmlns:xlink="http://www.w3.org/1999/xlink" xlink:title="posterior probabilities" id="ABBRID0EUQAG" xlink:type="simple">PP</abbrev> = 0.98, BS = 75).</p><p>Pairwise distances of the barcoding region (<italic><abbrev xmlns:xlink="http://www.w3.org/1999/xlink" xlink:title="cytochrome c oxidase subunit I" id="ABBRID0E2QAG" xlink:type="simple">COI</abbrev></italic>) are given in Table <xref ref-type="table" rid="T2">2</xref>. The genetic distances between <italic><tp:taxon-name><tp:taxon-name-part taxon-name-part-type="genus" reg="Epiparbattia">Epiparbattia</tp:taxon-name-part></tp:taxon-name></italic> and other genera range from 8.5% (<italic><tp:taxon-name><tp:taxon-name-part taxon-name-part-type="genus" reg="Crocidophora">Crocidophora</tp:taxon-name-part></tp:taxon-name></italic>) to 15.5% (<italic><tp:taxon-name><tp:taxon-name-part taxon-name-part-type="genus" reg="Euclasta">Euclasta</tp:taxon-name-part></tp:taxon-name></italic>). Interspecific genetic distances within <italic><tp:taxon-name><tp:taxon-name-part taxon-name-part-type="genus" reg="Epiparbattia">Epiparbattia</tp:taxon-name-part></tp:taxon-name></italic> range from 5.6% (<italic><tp:taxon-name><tp:taxon-name-part taxon-name-part-type="genus" reg="Epiparbattia">E.</tp:taxon-name-part> <tp:taxon-name-part taxon-name-part-type="species" reg="oligotricha">oligotricha</tp:taxon-name-part></tp:taxon-name></italic> to <italic><tp:taxon-name><tp:taxon-name-part taxon-name-part-type="genus" reg="Epiparbattia">E.</tp:taxon-name-part> <tp:taxon-name-part taxon-name-part-type="species" reg="multispinalis">multispinalis</tp:taxon-name-part></tp:taxon-name></italic>) to 7.9% (<italic><tp:taxon-name><tp:taxon-name-part taxon-name-part-type="genus" reg="Epiparbattia">E.</tp:taxon-name-part> <tp:taxon-name-part taxon-name-part-type="species" reg="oligotricha">oligotricha</tp:taxon-name-part></tp:taxon-name></italic> to <italic><tp:taxon-name><tp:taxon-name-part taxon-name-part-type="genus" reg="Epiparbattia">E.</tp:taxon-name-part> <tp:taxon-name-part taxon-name-part-type="species" reg="gloriosalis">gloriosalis</tp:taxon-name-part></tp:taxon-name></italic>), while intraspecific genetic distances range from 0.2% (<italic><tp:taxon-name><tp:taxon-name-part taxon-name-part-type="genus" reg="Epiparbattia">E.</tp:taxon-name-part> <tp:taxon-name-part taxon-name-part-type="species" reg="multispinalis">multispinalis</tp:taxon-name-part></tp:taxon-name></italic>) to 1.9% (<italic><tp:taxon-name><tp:taxon-name-part taxon-name-part-type="genus" reg="Epiparbattia">E.</tp:taxon-name-part> <tp:taxon-name-part taxon-name-part-type="species" reg="oligotricha">oligotricha</tp:taxon-name-part></tp:taxon-name></italic>).</p><fig id="F4" position="float" orientation="portrait"><object-id xmlns:xlink="http://www.w3.org/1999/xlink" content-type="doi" xlink:type="simple">10.3897/zookeys.960.54986.figure11</object-id><object-id xmlns:xlink="http://www.w3.org/1999/xlink" content-type="arpha" xlink:type="simple">D0883A30-1FBD-5E88-9D39-5336928BD24F</object-id><label>Figure 11.</label><caption><p>Phylogenetic hypothesis inferred from Bayesian inference. Numbers on branches indicate Bayesian posterior probabilities and <abbrev xmlns:xlink="http://www.w3.org/1999/xlink" xlink:title="maximum likelihood" id="ABBRID0EJUAG" xlink:type="simple">ML</abbrev> bootstrap values respectively.</p></caption><graphic xmlns:xlink="http://www.w3.org/1999/xlink" xlink:href="zookeys-960-143-g004.jpg" position="float" orientation="portrait" xlink:type="simple" id="oo_442592.jpg"><uri content-type="original_file" xlink:type="simple">https://binary.pensoft.net/fig/442592</uri></graphic></fig><table-wrap id="T2" position="float" orientation="portrait"><label>Table 2.</label><caption><p>Pairwise distances of the <italic><abbrev xmlns:xlink="http://www.w3.org/1999/xlink" xlink:title="cytochrome c oxidase subunit I" id="ABBRID0E3UAG" xlink:type="simple">COI</abbrev></italic> barcode region based on Kimura-2-parameter model (intraspecific distances are highlighted in bold).</p></caption><table id="TID0EWUAG" rules="all"><tbody><tr><th rowspan="1" colspan="2"/><th rowspan="1" colspan="1">1</th><th rowspan="1" colspan="1">2</th><th rowspan="1" colspan="1">3</th><th rowspan="1" colspan="1">4</th><th rowspan="1" colspan="1">5</th><th rowspan="1" colspan="1">6</th><th rowspan="1" colspan="1">7</th><th rowspan="1" colspan="1">8</th></tr><tr><td rowspan="1" colspan="1">
                      <bold>1</bold>
                    </td><td rowspan="1" colspan="9">SYSU-LEP0334 <italic><tp:taxon-name><tp:taxon-name-part taxon-name-part-type="genus" reg="Euclasta">Euclasta</tp:taxon-name-part> <tp:taxon-name-part taxon-name-part-type="species" reg="stoetzneri">stoetzneri</tp:taxon-name-part></tp:taxon-name></italic></td></tr><tr><td rowspan="1" colspan="1">
                      <bold>2</bold>
                    </td><td rowspan="1" colspan="1">SYSU-LEP0088 <italic><tp:taxon-name><tp:taxon-name-part taxon-name-part-type="genus" reg="Crocidophora">Crocidophora</tp:taxon-name-part> <tp:taxon-name-part taxon-name-part-type="species" reg="lutusalis">lutusalis</tp:taxon-name-part></tp:taxon-name></italic></td><td rowspan="1" colspan="1">0.133</td><td rowspan="1" colspan="7"/></tr><tr><td rowspan="1" colspan="1">
                      <bold>3</bold>
                    </td><td rowspan="1" colspan="1">SYSU-LEP0090 <italic><tp:taxon-name><tp:taxon-name-part taxon-name-part-type="genus" reg="Crocidophora">Crocidophora</tp:taxon-name-part> <tp:taxon-name-part taxon-name-part-type="species" reg="pallidulali">pallidulali</tp:taxon-name-part></tp:taxon-name></italic>s</td><td rowspan="1" colspan="1">0.136</td><td rowspan="1" colspan="1">0.077</td><td rowspan="1" colspan="6"/></tr><tr><td rowspan="1" colspan="1">
                      <bold>4</bold>
                    </td><td rowspan="1" colspan="1">SYSU-LEP0243 <italic><tp:taxon-name><tp:taxon-name-part taxon-name-part-type="genus" reg="Epiparbattia">Epiparbattia</tp:taxon-name-part> <tp:taxon-name-part taxon-name-part-type="species" reg="oligotricha">oligotricha</tp:taxon-name-part></tp:taxon-name></italic></td><td rowspan="1" colspan="1">0.138</td><td rowspan="1" colspan="1">0.098</td><td rowspan="1" colspan="1">0.085</td><td rowspan="1" colspan="5"/></tr><tr><td rowspan="1" colspan="1">
                      <bold>5</bold>
                    </td><td rowspan="1" colspan="1">SYSU-LEP0359 <italic><tp:taxon-name><tp:taxon-name-part taxon-name-part-type="genus" reg="Epiparbattia">Epiparbattia</tp:taxon-name-part> <tp:taxon-name-part taxon-name-part-type="species" reg="oligotricha">oligotricha</tp:taxon-name-part></tp:taxon-name></italic></td><td rowspan="1" colspan="1">0.133</td><td rowspan="1" colspan="1">0.101</td><td rowspan="1" colspan="1">0.089</td><td rowspan="1" colspan="1">
                      <bold>0.019</bold>
                    </td><td rowspan="1" colspan="4"/></tr><tr><td rowspan="1" colspan="1">
                      <bold>6</bold>
                    </td><td rowspan="1" colspan="1">SYSU-LEP0351 <italic><tp:taxon-name><tp:taxon-name-part taxon-name-part-type="genus" reg="Epiparbattia">Epiparbattia</tp:taxon-name-part> <tp:taxon-name-part taxon-name-part-type="species" reg="multispinalis">multispinalis</tp:taxon-name-part></tp:taxon-name></italic></td><td rowspan="1" colspan="1">0.153</td><td rowspan="1" colspan="1">0.103</td><td rowspan="1" colspan="1">0.098</td><td rowspan="1" colspan="1">0.056</td><td rowspan="1" colspan="1">0.070</td><td rowspan="1" colspan="3"/></tr><tr><td rowspan="1" colspan="1">
                      <bold>7</bold>
                    </td><td rowspan="1" colspan="1">SYSU-LEP0378 <italic><tp:taxon-name><tp:taxon-name-part taxon-name-part-type="genus" reg="Epiparbattia">Epiparbattia</tp:taxon-name-part> <tp:taxon-name-part taxon-name-part-type="species" reg="multispinalis">multispinalis</tp:taxon-name-part></tp:taxon-name></italic></td><td rowspan="1" colspan="1">0.155</td><td rowspan="1" colspan="1">0.105</td><td rowspan="1" colspan="1">0.099</td><td rowspan="1" colspan="1">0.058</td><td rowspan="1" colspan="1">0.071</td><td rowspan="1" colspan="1">
                      <bold>0.002</bold>
                    </td><td rowspan="1" colspan="2"/></tr><tr><td rowspan="1" colspan="1">
                      <bold>8</bold>
                    </td><td rowspan="1" colspan="1">SYSU-LEP0244 <italic><tp:taxon-name><tp:taxon-name-part taxon-name-part-type="genus" reg="Epiparbattia">Epiparbattia</tp:taxon-name-part> <tp:taxon-name-part taxon-name-part-type="species" reg="gloriosalis">gloriosalis</tp:taxon-name-part></tp:taxon-name></italic></td><td rowspan="1" colspan="1">0.135</td><td rowspan="1" colspan="1">0.098</td><td rowspan="1" colspan="1">0.089</td><td rowspan="1" colspan="1">0.072</td><td rowspan="1" colspan="1">0.079</td><td rowspan="1" colspan="1">0.067</td><td rowspan="1" colspan="1">0.069</td><td rowspan="1" colspan="1"/></tr><tr><td rowspan="1" colspan="1">
                      <bold>9</bold>
                    </td><td rowspan="1" colspan="1">SYSU-LEP0152 <italic><tp:taxon-name><tp:taxon-name-part taxon-name-part-type="genus" reg="Sclerocona">Sclerocona</tp:taxon-name-part> <tp:taxon-name-part taxon-name-part-type="species" reg="acutella">acutella</tp:taxon-name-part></tp:taxon-name></italic></td><td rowspan="1" colspan="1">0.118</td><td rowspan="1" colspan="1">0.113</td><td rowspan="1" colspan="1">0.092</td><td rowspan="1" colspan="1">0.092</td><td rowspan="1" colspan="1">0.103</td><td rowspan="1" colspan="1">0.087</td><td rowspan="1" colspan="1">0.089</td><td rowspan="1" colspan="1">0.096</td></tr></tbody></table></table-wrap></sec></tp:treatment-sec><tp:treatment-sec><!--Section generated to contain objects referenced in tp:taxon-treatment.--><fig id="F1" position="float" orientation="portrait"><object-id xmlns:xlink="http://www.w3.org/1999/xlink" content-type="doi" xlink:type="simple">10.3897/zookeys.960.54986.figures1-4</object-id><object-id xmlns:xlink="http://www.w3.org/1999/xlink" content-type="arpha" xlink:type="simple">5EEB36EC-04C8-5D9D-8087-93A9DF09C181</object-id><label>Figures 1–4.</label><caption><p>Adults of <italic><tp:taxon-name><tp:taxon-name-part taxon-name-part-type="genus" reg="Epiparbattia">Epiparbattia</tp:taxon-name-part></tp:taxon-name></italic> spp. <bold>1</bold><italic><tp:taxon-name><tp:taxon-name-part taxon-name-part-type="genus" reg="Epiparbattia">E.</tp:taxon-name-part> <tp:taxon-name-part taxon-name-part-type="species" reg="gloriosalis">gloriosalis</tp:taxon-name-part></tp:taxon-name></italic>, male (Renhua, Guangdong) <bold>2</bold><italic><tp:taxon-name><tp:taxon-name-part taxon-name-part-type="genus" reg="Epiparbattia">E.</tp:taxon-name-part> <tp:taxon-name-part taxon-name-part-type="species" reg="oligotricha">oligotricha</tp:taxon-name-part></tp:taxon-name></italic>, female (Tianquan, Sichuan) <bold>3</bold><italic><tp:taxon-name><tp:taxon-name-part taxon-name-part-type="genus" reg="Epiparbattia">E.</tp:taxon-name-part> <tp:taxon-name-part taxon-name-part-type="species" reg="multispinalis">multispinalis</tp:taxon-name-part></tp:taxon-name></italic> sp. nov., holotype, male (Shuangping, Zhuxi, Hubei) <bold>4</bold><italic><tp:taxon-name><tp:taxon-name-part taxon-name-part-type="genus" reg="Epiparbattia">E.</tp:taxon-name-part> <tp:taxon-name-part taxon-name-part-type="species" reg="multispinalis">multispinalis</tp:taxon-name-part></tp:taxon-name></italic> sp. nov., paratype, female (Shuangping, Zhuxi, Hubei). Scale bars: 5.0 mm.</p></caption><graphic xmlns:xlink="http://www.w3.org/1999/xlink" xlink:href="zookeys-960-143-g001.jpg" position="float" orientation="portrait" xlink:type="simple" id="oo_442589.jpg"><uri content-type="original_file" xlink:type="simple">https://binary.pensoft.net/fig/442589</uri></graphic></fig><fig id="F2" position="float" orientation="portrait"><object-id xmlns:xlink="http://www.w3.org/1999/xlink" content-type="doi" xlink:type="simple">10.3897/zookeys.960.54986.figures5-7</object-id><object-id xmlns:xlink="http://www.w3.org/1999/xlink" content-type="arpha" xlink:type="simple">AE9677CB-2C48-54DA-B3F0-3B09022D67A6</object-id><label>Figures 5–7.</label><caption><p>Male genitalia of <italic><tp:taxon-name><tp:taxon-name-part taxon-name-part-type="genus" reg="Epiparbattia">Epiparbattia</tp:taxon-name-part></tp:taxon-name></italic> spp. <bold>5</bold><italic><tp:taxon-name><tp:taxon-name-part taxon-name-part-type="genus" reg="Epiparbattia">E.</tp:taxon-name-part> <tp:taxon-name-part taxon-name-part-type="species" reg="gloriosalis">gloriosalis</tp:taxon-name-part></tp:taxon-name></italic>, Guangdong (genitalia slide no. CXH12039) <bold>6</bold><italic><tp:taxon-name><tp:taxon-name-part taxon-name-part-type="genus" reg="Epiparbattia">E.</tp:taxon-name-part> <tp:taxon-name-part taxon-name-part-type="species" reg="oligotricha">oligotricha</tp:taxon-name-part></tp:taxon-name></italic>, Yunnan (genitalia slide no. ZDD12109) <bold>7</bold><italic><tp:taxon-name><tp:taxon-name-part taxon-name-part-type="genus" reg="Epiparbattia">E.</tp:taxon-name-part> <tp:taxon-name-part taxon-name-part-type="species" reg="multispinalis">multispinalis</tp:taxon-name-part></tp:taxon-name></italic> sp. nov., Hubei (genitalia slide no. ZDD12101). Scale bars: 1.0 mm.</p></caption><graphic xmlns:xlink="http://www.w3.org/1999/xlink" xlink:href="zookeys-960-143-g002.jpg" position="float" orientation="portrait" xlink:type="simple" id="oo_442590.jpg"><uri content-type="original_file" xlink:type="simple">https://binary.pensoft.net/fig/442590</uri></graphic></fig></tp:treatment-sec></tp:taxon-treatment>
